# Supplementary material for: Solar Light Photoactive Floating Polyaniline/TiO2 Composites for Water Remediation
Source: Nanomaterials (Basel). 2021 Nov 15;11(11):3071. doi: 10.3390/nano11113071 (PMC8619583; doi:10.3390/nano11113071)
Supplement: Supplementary file 1 [file nanomaterials-11-03071-s001.zip]

Archive with 1 entries (1 files):
- nanomaterials-1443545-supplementary.pdf
